# Supplementary material for: Distribution of Environmental Phenols into Follicular Fluid and Urine of Women Attending Infertility Clinic
Source: J Xenobiot. 2025 Jan 21;15(1):17. doi: 10.3390/jox15010017 (PMC11856404; doi:10.3390/jox15010017)
Supplement: Supplementary file 1 [file jox-15-00017-s001.zip]

Archive with 1 entries (1 files):
- jox-3337272-supplementary.pdf
